# Supplementary material for: Evaluating the Urinary Exosome microRNA Profile of von Hippel Lindau Syndrome Patients with Clear Cell Renal Cell Carcinoma
Source: Genes (Basel). 2024 Jul 11;15(7):905. doi: 10.3390/genes15070905 (PMC11276299; doi:10.3390/genes15070905)
Supplement: Supplementary file 1 [file genes-15-00905-s001.zip]

Archive with 1 entries (1 files):
- genes-3084732-supplementary.pdf
